# Supplementary material for: Factors Associated With Digital Intervention Engagement and Adherence in Patients With Cancer: Systematic Review
Source: J Med Internet Res. 2024 Dec 11;26:e52542. doi: 10.2196/52542 (PMC11669875; doi:10.2196/52542)
Supplement: Multimedia Appendix 2 [file jmir_v26i1e52542_app2.xlsx]

## Sheet: Feuil1
Authors	Year	Country	Title	Types of e-health interventions	Mobile- or web-based	Aim of the intervention	Components of intervention	Population (N)	Operationalization of engagement/adherence	Measures of adherence	Psychosocial, sociodemographic and medical measures	Study design	Intervention duration	Study length	Primary outcome of interest	Analysis	Is investigating factors associated with adherence a main objective?	Main results
Børøsund et al.	2013	Norway	How User Characteristics Affect Use Patterns in Web-Based Illness Management Support for Patients with Breast and Prostate Cancer	Self-help web application for illness management	Web-based	Symptoms and quality of life	1° Symptoms and problems monitoring ; 2° Tailored advice ; 3° Information ; 4° Communication with other patients ; 5° Personal notes		Engagement	1° Total visits ; 2° Duration ; 3° Number of assessments ; 4° Number of messages sent to oncology nurse ; 5° Number of posts in the forum ; 6° Number of diary notes ; 7° Number of visits to the different components	Sociodemographic variables (age, gender, marital status, level of education, household income) ; Symptom distress with Memorial Symptom Assessment Scale-Short Form (MSAS-SF) ; Social support with Medical Outcomes Study Social Support Survey (MOS-SS) ; Depression with Center for Epidemiological Studies Depression scale (CES-D) ; Self-efficacy with Cancer Behavior Inventory (CBI) version 2.0 ; Heal…	Secondary analysis of RCT	12 months	12 months	Adherence	Latent Class Analysis to identify subgroups of individuals with shared characteristics stratified by type of diagnosis and adjusted for age at inclusion ; Logistic regression	Yes	General use. High levels of computer experience and not having other illnesses were significantly associated with increased use of WebChoice after controlling for type of diagnosis and age. No association among use of different WebChoice components (measured in minutes) and demographics, most disease-related characteristics, or computer experience. High use of all WebChoice components was associa…
Børøsund et al.	2014	Norway	Comparing effects in regular practice of e-communication and Web-based self-management support among breast cancer patients: preliminary results from a randomized controlled trial.	Self-help web application for illness management vs. Internet-based patient provider communication service	Web-based	Symptoms and quality of life + Distress	1° Symptoms and problems monitoring ; 2° Tailored advice ; 3° Information ; 4° Communication with other patients ; 5° Personal notes VS. Ask questions, share experiences with, or get advice from oncology nurses. If needed, the nurse can pass on their question to physicians and social workers.	N = 167 breast cancer patients for whom 6-month follow-up data were available at the time this paper was written ; N= 64 in Webchoice ; N= 45 Internet-based patient provider communication service (IPPC)	Engagement	Number of times users logged on the apps and which components of WebChoice were accessed or used actively	Sociodemographic variables (age, gender, marital status, level of education, household income) ; Health status (Time of diagnosis and stage of disease from the medical record) and comorbidity with Self-Administered Comorbidity Questionnaire (SCQ-19) ; Symptom distress with Memorial Symptom Assessment Scale (MSAS) ; Depression and Anxiety with Hospital Anxiety and Depression Scale (HADS) ; Self-ef…	RCT	6 months	6 months		Group comparison, N/A	No	No differences between users and non-users in either intervention group on any demographic or disease-related variables.
Børøsund et al.	2020	Norway	Pilot testing an app-based stress management intervention for cancer survivors.	Mobile app-based cognitive-behavioral stress management intervention for patients with cancer	Mobile-based	Distress	10 themes : 1° What is stress; 2° Stress, QoL, and planning; 3° Thoughts, feelings, and self-care; 4° Mindfulness, rational thought-replacement, and guided imagery; 5° Stress and coping; 6° Social support, humor, and meditation; 7° Anger management and conflict style awareness; 8° Assertiveness and communication; 9° Health behaviors and setting goals; and 10° Review and summary, comprising inform…	N= 25 (40% of breast cancer patients)	Adherence without justification	Completion of the modules: participants completing 7 or more modules were considered as "completers" while those who completed 6 or less modules were considered as "non-completers"	Sociodemographic (age, gender, marital status, education level, employment status) and medical variables (months since diagnosis, diagnosis, metastatic status of illness, treatment); Perceived stress with the Perceived Stress Scale (PSS-14); Anxiety and depression with the HADS; Health Related Quality of Life with the SF36; Self-regulation with the Self-Regulatory Fatigue-18 (SRF-18)	Observational study	8 weeks	8 weeks	Distress	Biserial correlation between binary variable "Completer status" and psychosocial variables	No	Being an intervention completer was associated with lower baseline perceived stress score and higher baseline scores on the HRQoL – General Health subscale.
Baik et al.	2020	Canada	Patterns of Use of Smartphone-Based Interventions Among Latina Breast Cancer Survivors: Secondary Analysis of a Pilot Randomized Controlled Trial	My Guide is a self-help intervention designed to improve quality of life and symptom burden vs. My Health (attention-control) was designed to improve overall health behaviors	Mobile-based	Symptoms and quality of life	My guide: 1° Managing emotions; 2° Managing symptoms; 3° Managing health; 4° Breast cancer medications; 5° Friends and family; 6° Community and everyday support. It included informational videos from experts on breast health and common side effects, stories from other cancer survivors, and audio programs of relaxation exercises My health: 1° Healthy eating; 2° Learning how to eat well; 3° Exercis…	N= 78 latina breast cancer survivors were randomized to either My Guide or My Health.	Engagement	Use in minutes per week; total app use in minutes divided by 6 weeks; all actions taken within each app (click data); frequency of visits to each webpage	Sociodemographic variables (age, ancestry (Mexican vs other), language preference, highest education, annual household income, employment status, marital status, self-reported stage of disease and treatments received), health related quality of life with Functional Assessment of Cancer Therapy-Breast (FACT-B); symptom burden with Breast Cancer Prevention Trial questionnaire; cancer specific distr…	Secondary analysis of RCT	6 weeks	8 weeks	Adherence	Linear regression	Yes	There were no significant relationships between the sociodemographic characteristics or baseline HRQoL and total app use, except for employment status. Specifically, for the attention-control group, participants who were employed used the app for a lesser duration than those who were unemployed.
Beatty et al.	2019	Australia	Finding My Way: results of a multicentre RCT evaluating a web-based self-guided psychosocial intervention for newly diagnosed cancer survivors.	Self-guided psychotherapeutic intervention vs Information-only version of the intervention	Web-based	Distress	Features : 1° psycho-education, 2° cognitive behaviour therapy-based strategies (worksheets, quizzes, relaxation/meditation exercises), and 3° survivor testimonials in video and written formats. 6 modules : 1° starting treatment and communicating with the treatment team, 2° coping with physical symptoms and side effects, 3° managing distress, 4° personal challenges (identity, body image/sexuality…	N= 94 in the intervention group (including 67% of patients with breast cancer); N= 97 in the attention-control group	Engagement	Number of pages viewed (including repeat views), unique pages viewed (range 0–119 intervention; 0–72 control), modules accessed (range 0–6), logins (and duration in minutes), and number of days logged in.	Intervention vs. control	RCT	6 weeks	7.5 months		Not specified	No	Control participants accessed, on average, one module more than intervention participants, and had higher rates of full program completion. However, intervention participants accessed significantly more pages than control participants. Of the total 72 common information pages that could be viewed within the programs, control participants accessed significantly more pages than intervention partici…
Beatty et al.	2016	Australia	Evaluating the efficacy of a self-guided Web-based CBT intervention for reducing cancer-distress: a randomised controlled trial	Self-guided psychotherapeutic intervention vs Information-only version of the intervention	Web-based	Distress	Cognitive behaviour therapy (CBT) with the following features: 1° psycho-education, 2° CBT-based activities, including worksheets, cognitive restructuring diaries, self-management strategies, quizzes, and relaxation and meditation exercises, and 3° written survivor testimonials and quotes. 6 modules: i) starting treatment—working with your medical team; (ii) coping with physical symptoms and side…	N= 28 in the intervention group (including 77% of breast cancer patients) vs. N= 27 in the control group	Engagement	Number of modules and worksheets completed, number of visits to the website, and length of time logged in	Demographic measures included age, marital status, occupational status, an- nual gross income, level of educational attainment, area of residence (rural, urban, state). Medical treatment measures included cancer type, date of diagnosis, treatment received (surgery, chemotherapy, radiotherapy, hormonal therapy, other), and any other chronic health conditions. Distress with the 17-item Posttraumati…	RCT	6 weeks	7.5 months	Distress	t-test and chi-square test	No	No significant differences were found between dropouts and treatment completers on baseline demographic, medical characteristics, or outcome variables, with the exception of significantly lower levels of anxious preoccupation and helplessness/hopelessness in dropouts. No significant differences between intervention and control participants in terms of number of logins, session length, or average …
Benedict et al.	2021	USA	User experiences, usability, and social presence of a peer-to-peer support app: survey of young adults affected by cancer	Peer-to-peer support app	Mobile-based	Social support	Features: One-on-one chatrooms, open group chats on topics around cancer, avatar-making and matching with patients with similar profiles (e.g., age, diagnosis)	N= 181 young adults with cancer (type of cancer not specified)	Intention	Intent to use the app (one-item scale)	Two items for perceived ease of use; two items for perceived usefulness; in-app social presence (i.e., the feeling of being with others) was measured with five adapted Likert-type items	Transversal observational study	NA	NA	Usability	Regression analyses	No	Perceived usefulness of the group chats explained intentions to use the group chat feature, but perceived ease of use and social presence did not.
Berry, Blonquist et al.	2015	USA	Exposure to a Patient-Centered, Web-Based Intervention for Managing Cancer Symptom and Quality of Life Issues: Impact on Symptom Distress	Self-help web application for illness management	Web-based	Symptoms and quality of life	Symptom report, view the reports, teaching tips (1° “Why does this happen?”, 2° “What can I do about this?”, and 3° “What do I tell my clinical team?”)	N= 262 intervention; N= 261 control (cancer type not specified)	Adherence without justification	Total exposure: Sum of the number of clicks. Voluntary exposure: Sum of the number of clicks during non-prompted sessions	Sociodemographic and medical variables: age, work status, frequent computer use, gender, minority, married/partnered, education, service.	RCT	Variable (7-12 weeks)	Variable (7-12 weeks)	Adherence	Fisher’s exact test	Yes	No statistically significant differences in the proportion of participants using versus not using the intervention based on characteristics, with the exception of clinical service. Marginally significant differences in the proportion of participants voluntarily using the intervention by work status and education. Participants that used the intervention were working and had more than a high school…
Birkhoff et al.	2018	USA	The Usability and Acceptability of a Patient-Centered Mobile Health Tracking App Among a Sample of Adult Radiation Oncology Patients	M-health tracking app	Mobile-based	Empowerment	Medication, symptom and vital signs tracker; appointment calendar; journaling; library of motivational quotes; to-do lists.	Consented: N= 60. Analyzed: N= 32 radiation oncology patients (No specification of cancer type)	Engagement	Frequency of usage each time study participants entered data in the app	Sociodemographic and medical variables were not tested for association with use, only time was.	Observational study	2 weeks	2 weeks	Adherence	Dependent t-test	Yes	Differences between patients who dropped out and those who completed was not assessed through inferential statistics. No significant difference between frequency of use between week 1 and 2.
Bisseling et al.	2019	Netherlands	Development of the Therapeutic Alliance and its Association With Internet-Based Mindfulness-Based Cognitive Therapy for Distressed Cancer Patients: Secondary Analysis of a Multicenter Randomized Controlled Trial	Internet-Based Mindfulness-Based Cognitive Therapy (eMBCT) vs. Group Mindfulness-Based Cognitive Therapy (MBCT)	Web-based	Distress	8 sessions and a full day silent retreat; secured inbox with therapist (e.g., written feedback on the compleed logfiles); format and informal mindfulness exercises; other home practices (guided audio files); diaries; fictional patients' descriptions	Randomized: N= 120 in MBCT vs. N= 125 in eMBCT. Majority of breast cancer (60.8-62.5%) Completed: N= 84 in MBCT vs. N= 78 in eMBCT.	Adherence without justification (dropout)	Dropout rate	Sociodemographics (not specified), therapeutic alliance (shortened form of the Working Alliance Inventory). Psychological distress and mental well-being were also measured but their association with dropout was not reported.	Secondary analysis of RCT	9 weeks	9 weeks	Adherence	Chi-square tests, binary logistic regression analyses	Yes	Higher dropout rate in eMBCT vs MBCT. No significant difference in early therapeutic alliance between participants who dropped out of the intervention and those who completed MBCT or eMBCT. This effect was not moderated by treatment condition. No differences in sociodemographics between participants who completed MBCT or eMBCT and those who did not.
Bricker et al.	2020	USA	A Smartphone App Designed to Help Cancer Patients Stop Smoking: Results From a Pilot Randomized Trial on Feasibility, Acceptability, and Effectiveness	Targeted smoking cessation app vs. non-targeted smoking cessation app	Mobile-based	Smoking	Experimental condition (Quit2Heal). 9 levels: 1 focuses on becoming an urge expert, 2 to 4 contain exercises to learn how to cope with cravings, emotions and thoughts that trigger smoking, 5 is designed to develop self-compassion, 6 to 9 contain content to help the user stay smoke-free (e.g., slips, weight gain etc.) The app contains at least one testimonial of fictitious patients per level, an e…	Randomized: N= 30 in QuitGuide vs. N= 29 in Quit2Heal. Majority of lung cancer (30-36%). Analyzed for the complete case analysis: N= 29 in QuitGuide vs. N= 25 in Quit2Heal.	Engagement	Number of times the app was opened during the 60 days after randomization (data only available from 32 participants), time of app use.	Although some process measures (e.g., internalized shame, depression etc.) were assessed their associations with adherence were not reported.	RCT	2 months	2 months	Adherence	Logistic regression models	Yes	No significant differences between the two interventions regarding the number of log-ins in the app during the trial period and the time of use.
Bruggeman-Everts et al.	2015	Netherlands	Web-based individual Mindfulness-Based Cognitive Therapy for cancer-related fatigue — A pilot study	Internet-Based Mindfulness-Based Cognitive Therapy (eMBCT)	Web-based	Fatigue	9-week protocol including written introductions, yoga illustrations, MP3 files, log boxes to write their experience, mailbox to chat with their therapist (e.g., feedback on exercises).	Started eMBCT: N= 257 cancer survivors, majority of breast cancer (44.0%). Present at post-assessment: N= 158	Adherence with justification	A patient was considered adherent if he or she had followed at least 70% of the intervention.	Demographic and medical information (marital status, age, gender, work status, education, cancer type, medicine use, treatment, time since treatment), fatigue severity with the Checklist Individual Strength (CIS), distress with the HADS.	Observational study	9 weeks	9 weeks	Fatigue and distress	Chi-square tests	No	The group of non-adherent patients were more often depressed at baseline, were more frequently men, and had lower education. They had a paid job less often, used sleeping medication less often, and had no previous experience with mindfulness. No other significant differences.
Bruggeman-Everts et al.	2017	Netherlands	Effectiveness of Two Web-Based Interventions for Chronic Cancer-Related Fatigue Compared to an Active Control Condition: Results of the “Fitter na kanker” Randomized Controlled Trial	eMBCT vs. Psychoeducation vs. Ambulant Activity Feedback (AAF) therapy	Web-based	Fatigue	eMBCT: weekly information, audio mindfulness exercises, logs in which participants write their experiences, weekly feedback of the therapist, possibility to reply to the therapist. AAF: Use of accelerometer to gain insight into their physical activity, Personal Digital Assistant messages, responding to these messages by changing physical activity, weekly feedback from the physiotherapist, experie…	Allocation: AAF N= 62, eMBCT N= 55, psychoeducation N= 50; Follow-up: AAF N= 54, eMBCT N= 40, psychoeducation N= 47. Majority of breast cancer patients (40.3-58.0%).	Adherence without justification	Drop-out proportion. Adherence was calculated based on the week number that participants had reached.	Sociodemographic and medical variables (demographics, medical history, and help received in the past), Fatigue severity with the Checklist Individual Strength (CIS), mental health with the Positive and Negative Affect Schedule (PANAS) and the HADS.	RCT	9 weeks	8.25 months	Fatigue	Group differences analysis. Not further specified for the objective investigating the factors associated with adherence.	No	No differences in baseline characteristics were found between adherent and nonadherent participants.
Casillas et al.	2019	USA	The Use of Mobile Technology and Peer Navigation to Promote Adolescent and Young Adult (AYA) Cancer Survivorship Care: Results of a Randomized Controlled Trial	Standard-of-care educational materials Survivorship Action Plan vs. text-messaging intervention vs. peer navigator to review their goals	Mobile-based	Knowledge + Attitudes + Self-efficacy	Standard-of-care. Educational materials: (1) need for a treatment summary/survivorship care plan, (2) risk for medical and psychosocial late effects due to cancer treatment, and (3) need for continuous health insurance coverage. Predefined categories of survivorship goals to be chosen from. Text-messaging. Educational booklet, selection of their goals, individualized two-way automated text-messag…	Allocation. Standard-of-care N= 25, Peer navigation N= 25, Text-messaging N= 28. Analyzed. Standard-of-care N= 24, Peer navigation N= 24, Text-messaging N= 23 Adolescents and Young Adults cancer survivors, majority of leukemia (46-68%).	Adherence without justification (dropout)	Drop-out proportion	Demographics, medical/oncologic history; knowledge regarding risk of late effects; knowledge, attitudes, and self-efficacy for survivorship care planning; knowledge, attitudes, and self-efficacy for health insurance planning. All items were modified from existing surveys.	RCT	8 weeks	8 weeks	Knowledge	Fisher’s exact test	No	Survivors who did not complete the follow-up survey were more likely to lack health insurance than survivors who completed the full study for completers vs. for non-completers. The percentage of non-completers did not differ significantly among the three arms. Otherwise, there were no statistically significant differences between study completers vs. non-completers.
Chambers et al.	2018	Australia	Web-Delivered Cognitive Behavioral Therapy for Distressed Cancer Patients: Randomized Controlled Trial	Web-Delivered Cognitive Behavioral Therapy vs. Static patient education website	Web-based	Distress	Web-based CBT. Six cores covering: the cancer journey, understanding stress, managing worry, tackling problems, improving well-being, and moving forward. Educational information, expert videos, stories/videos of fictional characters on their cancer journey, personalized email reminders and feedback, assigned behavioral homework supported by the interactive components of the website, tailored feed…	Allocated. Web-based CBT N= 79; Static website N= 84. Follow-up. Web-based CBT N= 71; Static website N= 74. Majority of colorectal cancer patients (36.8%)	Adherence without justification (dropout)	Drop-out rate	Distress with the Brief Symptom Inventory 18 and the Impact of Event Scale, the Supportive Care Needs Survey Short Form 34, benefit-finding with the Posttraumatic Growth Inventory, quality of life with the Assessment of Quality of Life 8D	RCT	6 weeks	8 weeks	Distress	Chi-square	No	Respondents were more likely to complete the second questionnaire if they were retired rather than employed or other work status, had higher unmet sexuality needs and lower unmet physical needs. Adherent participants differed from non-adherent ones by work status. Moreover, respondents who had higher cancer-specific distress were more likely to be adherent.
Cox et al.	2017	USA	Comparison of Internet and Telephone Interventions for Weight Loss Among Cancer Survivors: Randomized Controlled Trial and Feasibility Study.	Telephone-delivered social cognitive theory–based weight loss vs. Internet-delivered	Web-based	Nutrition and physical activity	Telephone-delivered. Print materials about exercise and diet, telephone counseling calls, customized mailed progress reports. Internet-delivered. Access to the same content online, discussion forum facilitated by staff, opportunity to email questions directly to staff, customized progress mail reports.	Allocated. Telephone intervention N= 13, Internet intervention N= 24. Completed follow-up. Telephone intervention N= 9, Internet intervention N= 15. Majority of breast cancer patients (58-62%).	Engagement	Drop-out rate	Weight, waist, days since diagnosis, body fat, total fat, Godin physical activity score, thirty seconds biceps response, actigraph average, minutes of sedentary activity per day, percent of below activity level per day, percent of moderate to vigorous activity per day.	RCT	6 months	6 months	Weight	t-test	No	Attrition did not differ significantly between the 2 treatment groups. Participants who did not complete their 6-month assessment were only different in terms of their baseline percentage body fat, with those dropping out having a higher percentage of body fat than those who did not (noncompleters: mean 51.85 (SD 3.81) kg/m2; completers: mean 41.49 (SD 4.23) kg/m2, P=.002). This difference was on…
Crafoord et al.	2020	Sweden	Engagement in an Interactive App for Symptom Self-Management during Treatment in Patients With Breast or Prostate Cancer: Mixed Methods Study	Interactive App for Symptom Self-Management	Mobile-based	Symptoms and quality of life	Symptom reporting, self-care advice and links to relevant webpages related to the assessed symptoms and other areas of concern, text messages, risk-assessment model that notifies nurses when high level of distress is reported, graphs showing reported symptom history	Allocation. N= 75 breast cancer patients in the intervention group, N= 75 prostate cancer patients in the intervention group. Logged-data analyzed. N= 74 breast cancer patients, N= 75 prostate cancer patients.	Engagement	Logged data: symptom reports, triggered alerts, views of self-care advice, and free text messages sent	Sociodemographic (age, gender, marital status, highest education level, occupation) and clinical data (Charlson Comorbidity Index, disease stage, histologic grade, tumor characteristics, proliferation rate, type of chemotherapy, anti-hormonal treatment)	Secondary analysis of RCT	18 weeks for breast cancer patients vs. 9 weeks for prostate cancer patients	18 weeks for breast cancer patients vs. 9 weeks for prostate cancer patients	Adherence	Multiple regression	Yes	In the breast cancer group none of the multiple regression models were statistically significant. Higher age predicted a lower total number of free text messages sent. In the prostate cancer group the multiple regression model showed that the association between the total number of views on self-care advice was statistically significant. Higher age and higher education level predicted a higher to…
Cuypers et al.	2018	Netherlands	Impact of a web-based prostate cancer treatment decision aid on patient-reported decision process parameters: results from the Prostate Cancer Patient Centered Care trial.	Decision aid	Web-based	Decision conflict	Treatment information, values clarification methods, summary page of usage	Decision aid arm: N= 235 prostate cancer patients, Control group: N= 101	Adherence without justification (dropout)	Drop-out rate	Sociodemographic and clinical information (date of diagnosis, date of birth, marital status, education level, treatment options, treatment choice, and self-administered co-morbidities), depression and anxiety (HADS), decisional conflict with the Decisional Conflict Scale (DCS), patient’s perceived role during decision-making (Problem-Solving Decision-Making Scale) and the perceived preparedness t…	RCT	Variable (Mostly between 2 or 3 weeks)	Variable (Mostly between 3 or 4 weeks)	Decisional conflict	Decisional co+Q19nflict	No	Questionnaire non-responders were younger than responders, although the distribution among age groups was comparable. Non-responders were less likely to have accessed the DA compared to responders. Differences between responders vs. non-responders according to the hospital in which they were recruited.
Diefenbach et al.	2012	USA	Acceptability and preliminary feasibility of an internet/CD-ROM-based education and decision program for early-stage prostate cancer patients: randomized pilot study.	Decision aid	Combination (web-based + CD-ROM)	Decision conflict + distress + information-seeking style	Disease- and treatment-relevant information through a variety of electronic media (ie, text, graphics, video clips, and animation) and self-navigational aids, experiences of prostate cancer survivors who have undergone treatment, statement to normalize patients' experience and provide self-care tips. In addition, in the tailored version: Information tailored to a high- or low-information style on…	Early-Stage Prostate Cancer Patients. Allocated. Control group: N= 24; Tailored decision aid: N=39; Not-tailored decision aid: N= 28. Post-intervention. Control group: N= 19; Tailored decision aid: N=32; Not-tailored decision aid: N= 21.	Adherence without justification (dropout)	Drop-out rate	Demographic (e.g., age, ethnicity, marital status, educational, and employment), self-reported medical variables were verified through a chart review (e.g., prostate-specific antigen level, time of diagnosis, and treatment preferences), decisional variables adopted from the decisional conflict scale, Impact of Event Scale-Revised (IES-R), patients’ information-seeking style with the brief Monitor…	RCT	45 minutes	45 minutes	Usability	T test, chi-square test, and analysis of variance	No	Results showed no significant differences between patients who dropped out and patients who completed the postintervention assessment. Differences between conditions were not assessed.
Dirkse et al.	2020	Canada	Making Internet-delivered cognitive behaviour therapy scalable for cancer survivors: a randomized non-inferiority trial of self-guided and technician-guided therapy.	Self-guided CBT vs. technician-guided CBT	Web-based	Distress	Transdiagnostic CBT course aimed at reducing the frequency of maladaptive cognitions and behaviors, teaching adaptative cognitions and behaviors. Five lessons within a span of 8 weeks. Text-based lessons, suggested homework practice activities, stories of others patients experiences, frequently asked questions guide, additional text-based ressources were available (e.g., assertiveness skills). Se…	Allocated. Self guided N= 44, technician-guided N= 42. One-month follow-up. Self guided N= 38, technician-guided N= 39. Majority of (43% ) breast cancer.	Adherence without justification	Drop-out rate, number of log-ins (not specified in the "measures" section), completion	No association between the psychosocial measures of the study and adherence was reported in the article, apart from the type of intervention patients participated in	RCT	8 weeks	3 months	Distress	Chi-square and t-tests	No	There were no differences between the proportion of participants in the self-guided and technician-guided groups who completed lesson 5, the questionnaires at post-treatment, or 1-month follow-up. Regarding intervention use, participants in the technician-guided group logged in more times than participants in the self-guided group.
Dozeman et al.	2017	Netherlands	Guided web-based intervention for insomnia targeting breast cancer patients: Feasibility and effect.	Web-based CBT for insomnia	Web-based	Sleep	6 sessions: 1) psycho-education on sleep and insomnia, 2) sleep hygiene and behaviors that can hinder or promote sleep, 3) sleep restriction and stimulus control – starting a new sleep rhythm with fixed (restricted) times for going to bed at night and getting out of bed in the morning, 4) relaxation techniques, 5) dysfunctional thoughts about sleep and 6) relapse prevention. Each session contains…	N= 171 breast cancer patients	Adherence without justification	Completion of the intervention	Demographics (age, location of birth, education level, living alone, job situation, type of treatment), sleep characteristics (Insomnia Severity Index, Fatigue Severity Scale, use of sleep medication, antecedents of insomnia before breast cancer) and psychological symptoms (anxiety and depression with HADS, work and social adjustment with the Work and Social Adjustment Scale).	Observational study	9 weeks	9 weeks	Acceptability and sleep quality	Group comparison, N/A	No	Non-completers suffered significantly more often from daytime fatigue, and were more often on sick leave.
Duffecy et al.	2013	USA	Project onward: an innovative e-health intervention for cancer survivors.	Web-based CBT for mood vs. Web-based CBT for mood + Internet Support group	Web-based	Distress	8 sessions. 1) Introduction to the basic principlies of CBT, 2) Activities to improve mood, 3) Thoughts and how they influence mood, cognitive restructuring, 4) Relaxation and mindfulness, 5) Fear of reoccurence, 5) Individualized care plan from five extra lessons on specific symptoms (e.g., fatigue, pain), 7) Maximizing social support, 8) Values. Tools. Mood diary, activity diary (could be used …	Allocated. N= 15 for CBT+Internet Support Group, N= 16 for CBT only. Follow-up. N= 13 for CBT+Internet Support Grou, N= 11 for CBT only. Majority of breast cancer (45%).	Adherence without justification	Number of logins, drop-out rate. Participants were considered dropouts if they failed to login after week 4.	Type of intervention, demographics (age, gender, race, ethnicity, education, cancer type, cancer stage), depression with the HADS.	RCT	8 weeks	8 weeks	Adherence	Wilcoxon test for login data. Analysis for categorical data is not specified.	Yes	The mean number of logins over 8 weeks for Onward was compared to in III-only, but did not reach significance. Number of logins was similar in the total sample, with the differences in mean number of logins for both interventions being non-significant. Among depressed participants, dropout did not differ significantly, with 1 dropout in Onward and 3 in III-only. Among all Onward participants, 2 d…
Fang et al.	2020	USA	Development of a Web-Based Supportive Care Program for Patients With Head and Neck Cancer.	Web-based Supportive Care Program based on Social Cognitive Theory	Web-based	Self-efficacy + Distress	4 units. 1) Information about head and neck cancer, 2) potential changes in swallowing and oral care, 3) potential changes in speech and social interactions, 4) coping with cancer. Tools. Informational text, videos (informational, personal experiences, presentation of eating/swallowing strategies), physical exercises, behavioral strategies social skills training, journaling, relaxation exercises,…	N= 55 patients with head and neck cancer	Engagement	Use of the website (no login vs. login).	Demographic and medical information (age, gender, race and ethnicity, education, annual household income, and marital status, tumor site, disease stage, time since diagnosis, treatment(s) received, and time since treatment end), self-efficacy with the brief version of the Cancer Behavior Inventory, psychological distress with the Brief Symptom Inventory-18.	Observational study	2 weeks	2 weeks	Self-efficacy and distress	Group comparison, N/A	No	Analyses indicated no differences in age, gender, marital status, education level, or income between those who visited the program website and those who did not (i.e. non-users). However, non-users reported higher baseline levels of cancer-specific distress compared with program users. Non-users also reported slightly higher levels of global distress compared with program users, and had slightly …
Ferrante et al.	2020	USA	Feasibility and potential efficacy of commercial mHealth/eHealth tools for weight loss in African American breast cancer survivors: pilot randomized controlled trial.	Weight loss intervention + activity tracker vs. activity tracker only	Mobile-based	Nutrition and physical activity	One 30-minute session with additional training if requested, diet self-monitoring at least weekly and physical activity levels daily with activity tracker, weekly text message reminders vs. activity tracker only.	African-american breast cancer survivors, N= 17 in control group, N= 18 in intervention group.	Engagement	Number of days participants logged into the website, number of days they logged food, and total SparkPoints earned (an indication of website engagement). Adherence to Fitbit was determined by number of days of recorded steps.	Intervention group, age, education level, employment, marital status, cancer stage, baseline Body Mass Index, or baseline quality of life (Quality of Life in Adult Cancer Survivors Scale)	RCT	12 months	12 months	Weight	Independent sample t-tests, chi-square and two-tailed Fisher’s Exact Test. Analysis for continuous data (e.g., age) not specified.	No	College graduates had fewer mean days logged in per week compared with those with high school or less education and some college. The delayed intervention group engaged less (days logged in per week) than the intervention group during months 4–6 but the result was non-significant.
Ferrante et al.	2021	USA	Patterns of Fitbit Use and Activity Levels Among African American Breast Cancer Survivors During an eHealth Weight Loss Randomized Controlled Trial.	Weight loss educational intervention + activity tracker + handout vs. activity tracker only + handout	Combination (web-based + wearable)	Nutrition and physical activity	All participants received a handout of their goals for weight loss, caloric intake, and physical activity as well as an activity tracker. Combined intervention group participants also received a 30-minute training session on the use of a free online weight management program, along with weekly text message reminders during the first 3 months to log onto the website. The educational program featur…	African-american breast cancer survivors, N= 17 in control group, N= 17 in intervention group.	Engagement	Adherence with activity tracker: Missing Fitbit data and days with less than 1000 steps (an indication of incomplete wear or data capture) were considered non-adherent.	Sociodemographic variables (age, marital status, employment status, education, number of people in the household), medical variables (charlson index, number of comorbid conditions, cancer stage, chemotherapy, years since diagnosis, baseline BMI, smoking status), quality of life with the Quality of Life in Adult Cancer Survivors Scale (QLACS), physical activity-related self-regulation and self-eff…	Secondary analysis of RCT	12 months	12 months	Adherence	Mann-Whitney U-Test or Kruskal-Wallis Test	Yes	Significantly lower adherence was observed in participants younger than 60 years, those with higher number of people in the household, and participants with 5 or more number of conditions. Authors report greater declines in adherence over the study period were observed in participants under 60 years of age, widowed or divorced, unemployed, with some college, in single households, had breast cance…
Finlay et al.	2020	Australia	Optimising Web-Based Computer-Tailored Physical Activity Interventions for Prostate Cancer Survivors: A Randomised Controlled Trial Examining the Impact of Website Architecture on User Engagement.	Two physical activity interventions computer-tailored intervention arms (tunnelled and free choice) and a non-tailored control	Web-based	Nutrition and physical activity	Advice modules: Targeted physical activity determinants outlined by Social Cognitive Theory and habit theory, and applied previous theory mapped behaviour change techniques. 4 components: “getting started” (overview of oncology physical activity guidelines, the benefits of physical activity, and provided tailored information based on age and comorbidity functional impairment status), “goals and b…	Prostate cancer survivors. Allocation: free choice N= 31, tunelled N= 29, control N= 18. Analysis: free choice N= 27, tunelled N= 27, control N= 17.	Engagement	Completion rates of the four physical activity logs, number of users accessing the stand-alone health advice module content, and minutes spent accessing the library page.	Demographics (age, education, marital status, employment status, postcode, recoded into remoteness levels using an online tool based on the Accessibility Remoteness Index of Australia, cancer stage, cancer treatment(s), time since diagnosis; weight and height to calculate BMI, and type of comorbidities), intervention architecture preference via self-report.	RCT	4 weeks	4 weeks	Adherence	Two-group comparisons with t tests in unadjusted models and ANCOVA in adjusted models. Chi-squared/Fisher’s exact for the two-group comparisons of categorical data (unadjusted), with logistic regression for adjusted models. Three-group comparisons (free choice, tunnel and control group) using ANOVA (unadjusted) and ANCOVA (adjusted).	Yes	Participants who completed the post-intervention follow-up survey were more likely to have higher levels of education compared to non-completers. Going from the free-choice arm to the tunnelled arm was associated with an increase in the log odds of having a higher level of physical activity log competition. There were no significant differences in proportions of participants between groups access…
Golsteijn et al.	2017	Netherlands	A Web-Based and Print-Based Computer-Tailored Physical Activity Intervention for Prostate and Colorectal Cancer Survivors: A Comparison of User Characteristics and Intervention Use.	Web-based vs. printed intervention for physical activity with	Web-based	Nutrition and physical activity	Participants in the intervention group received tailored PA advice at three time points aimed at increasing awareness, initiation, and maintenance of physical activity. Content of the advice based on behavior change theories : premotivational constructs (awareness), motivational constructs (self-efficacy, attitude), and postmotivational constructs (goal setting, action and coping planning). If pa…	Allocated. Intervention condition N= 249 (79 in paper group and 170 in web group), control condition N= 229 excluded from the analysis. 6-month follow-up. Intervention condition N= 25 (79 in paper group and 170 in web group), control condition N= 218. Majority of prostate cancer (60%).	Engagement	Drop out rate, Intervention material use was assessed with two questions per advice specifically aimed at the tailored advice: “Did you read your advice on paper?” and “Did you read your advice on the website?”; participants could identify whether they read the advice “completely,” “partly,” or “not.”	Demographic variables (age, gender, height, weight, highest educational level, and household income) according to the Dutch educational system. Height and weight were used to calculate BMI. Participants were classified as being overweight (BMI >24.9 kg/m2) or not. Cancer-related characteristics included type of cancer(prostate or colorectal), treatment status; and date of their last treatment. Se…	Secondary analysis of RCT	3 months	18 months	Adherence	Classification of participants according to their use: “exclusively print-based participants” and “participants using Web-based materials”, multiple logistic regression, chi-square tests.	Yes	Initial print-based participants were more likely to drop out (odds ratio [OR] 4.32, 95% CI 1.15–16.25). A significantly higher percentage of initial print-based participants did not read (all three) Web-based advice (advice 1 and 2: P<.001; advice 3: P=.005). Web-based participants were more variable in the way they read their advice: completeness per advice decreases from the first advice to th…
Graetz, Anderson et al.	2018	USA	Use of a web-based app to improve postoperative outcomes for patients receiving gynecological oncology care: A randomized controlled feasibility trial.	App-based monitoring intervention vs. app + reminder	Web-based	Quality of life	Patient-reported treatment side effects, physical and emotional symptoms, and functional status at the point of care. Conerning symptoms triggered an alert via email or text to the clinical care team. Discharge instructions, assessment of adherence to treatment regimens, and evaluate symptoms of clinical interest. In one of the two groups: reminders via email and/or text to use the app.	Adult women with diagnoses (or suspected diagnoses) of ovarian, fallopian, or primary peritoneal cancer. % not specified. Allocation. App+Reminder N= 14, App N= 15. Analysis. App+Reminder N= 11, App N= 12.	Engagement	Number of times participants used the study app to review discharge instructions and/or report any symptoms, any symptoms reported, and the number of alerts triggered. App use was calculated using the total number of log-ins during the study period as well as the percentage that used it 4+ times weekly in the first two weeks and 1+ times weekly during the third and fourth weeks post-surgery.	Comparison done only between condition arms	RCT	4 weeks	4 weeks	Adherence	One-tailed t-tests	Yes	App + Reminder participants used the app more than those with no reminders across all weeks, but this difference was only statistically significant in week 2, when reminders were sent every other day. Participants in both groups reported similar mental health composite scores and physical health composite scores.
Graetz, McKillop et al.	2018	USA	Use of a web-based app to improve breast cancer symptom management and adherence for aromatase inhibitors: a randomized controlled feasibility trial.	App-based monitoring intervention vs. app + reminder	Web-based	Symptoms and quality of life	Adherence and treatment-related adverse symptoms and alerts to clinical care team in case of new symptoms, increase in symptom severity and reports of missing treatment doses. In one of the two groups: reminders via email and/or text to use the app.	Allocation. App+Reminder N= 23, App N= 25. Analysis. App+Reminder N= 21, App N= 22 breast cancer patients.	Engagement	Use rate as the number of app reports divided by the number of weeks enrolled in the study	Comparison done only between condition arms	RCT	6-8 weeks	6-8 weeks	Adherence	t-tests	Yes	Participants in the App+Reminder had a significantly higher proportion of logins per week enrolled compared to App group participants. Likewise, app-generated alerts were significantly higher in the App+Reminder group compared with the App group.
Høybye et al.	2010	Denmark	Effect of Internet peer-support groups on psychosocial adjustment to cancer: a randomised study.	Internet peer-support group	Web-based	Distress	Closed and self-guided space for communication, including an Internet discussion forum, a live chat room and a personal message system. No therapeutic content or information were offered. Each week provided a topic focused on a specific shared cancer diagnose or a particular shared concern in relation to the experience of cancer.	Majority (50%) of breast cancer. Allocation. N= 433 for no internet intervention, N= 361 for the internet intervention. Analysis. N= 347 for no internet intervention, N= 286 for the internet intervention.	Adherence without justification	Number of postings in the Internet groups per month. Active use of the Internet groups was in this study defined as having accepted the invitation for the group, created a user profile and posting ⩾2 messages to a group	Sociodemographic characteristics (not listed), use of the internet (not specified) and psychological measures (psychological distress with POMS-SF, adjustment to cancer with mini-MAC, self-rated global health with a single-item measure)	RCT	27 weeks	18.75 months	Distress	Linear models	No	Compared with users, non-users of the Internet support groups were more likely to be men, older, single, lower educated, without active affiliation with the working market and not using the Internet at baseline.
Han et al.	2010	USA	Factors Associated with Use of Interactive Cancer Communication System: An Application of the Comprehensive Model of Information Seeking.	Interactive Cancer Communication System	Web-based	Quality of life	User-driven information services, computer-user collaborative interactive services (suggestions, feedback, identification of deficits), person-to-person communication services (discussion group, ask an expert).	N= 294 breast cancer patients	Engagement	Number of days patients accessed to each of four service categories (Information, Discussion group, Ask an Expert, and Interactive services) during the four-month period, minutes of use per type of service.	Demographic factors (age, race, and education), disease-related factors (stage of cancer, date of surgery, start and end date of chemotherapy and radiation, time they started using the intervention), psychosocial (information competence, social support, functional well-being with FACT-B, breast cancer-related concerns, and emotional well-being with FACT-B)	Secondary analysis of RCT	4 months	4 months	Adherence	Zero-order correlation analyses, partial correlation analyses controlling for three demographic factors	Yes	Older participants used the Discussion Group fewer days. Women with higher levels of education used the Interactive services and Ask an Expert fewer days than women with lower levels of education. Caucasian women used Discussion Group significantly more. Late stage breast cancer patients spent more days in Interactive services and Discussion Group. Women whose mastectomy occurred after they joine…
Harris et al.	2015	USA	Project connect online: user and visitor experiences of an Internet-based intervention for women with breast cancer.	Creation of personal websites	Web-based	Distress	Three-hour workshop for creation of personal websites with a blog function to communicate with their interpersonal network and chronicle their experience	N= 46 breast cancer patients in the intervention arm	Engagement	Website use within one month of the workshop (yes/no), total number of posts, and total word count of posts, total time they spent on their website during the past four weeks and how often they logged in to their website (self-reported).	Demographic (age, education, ethnicity, employment, partner status, familial/social network data) and cancer-related (diagnosis date, stage of cancer, treatment status, specific treatments),	Secondary analysis of RCT	6 months	6 months	Depression, positive affect and post-traumatic growth	Chi-square tests, independent t-tests	No	Cancer stage predicted posting to websites. Women with more advanced cancer (stages 3 and 4) were more likely to post than women with early-stage cancer. No other significant relationships emerged.
Head et al.	2011	USA	Feasibility and Acceptance of a Telehealth Intervention to Promote Symptom Management during Treatment for Head and Neck Cancer.	Interactive electrical device with educational feedback	Other (electrical device)	Symptoms and quality of life	Questions on symptoms and side effects, educational and supportive responses depending on their answers.	N= 45 patients with head and neck cancer assigned randomnly to the intervention group. N= 42 analyzed.	Adherence without justification	Percentage of days on which a participant responded to the device	Age, income, years of education, tumor stage and percent poverty in patient's zip code. Percent poverty in zip code area was intended to be a surrogate measure of the patient's socioeconomic status	RCT	Treatment duration + 2 weeks	Treatment duration + 2 weeks + 60-90 days	Acceptance (accrual rate), feasibility (utilization, nurse initiated contacts), and/or satisfaction (satisfaction ratings)	Spearman correlations	No	Significant positive correlations were found between the percentage used and the Physical Well-being subscale score during treatment and between percentage used and the Emotional Well-being subscale during treatment.
Kanera et al.	2016	Netherlands	Use and Appreciation of a Tailored Self-Management eHealth Intervention for Early Cancer Survivors: Process Evaluation of a Randomized Controlled Trial.	Tailored Self-Management eHealth Intervention	Web-based	Symptoms and quality of life + Distress + physical activity + nutrition + smoking + relationships + work	Advice choice : fatigue, return to work, mood, relationships, physical activity, diet, smoking, residual symptoms. Coping with the problem selected : Problem identification, goal setting (day planning, communication, thoughts, intimacy etc.) and action planning (psychoeducation assignments, set quit date). Evaluation : maintain behavior, adjust or change solution, progress and advice etc.	N= 231 with a majority of breast cancer survivors in the intervention arm	Adherence with justification	Actual use was dichotomized (yes/no) for each module separately (in total eight modules). Module use was categorized into “yes” when at least the first three pages of a module were used. Number of weeks of module engagement.	Sociodemographic variables (age, gender, and marital status, education level, employment status), medical variables (type of cancer, type of treatment, aftercare and comorbidities, BMI). Module Referral Advice (MRA) is based on personal scores from the baseline questionnaire and designed in a fashion analogous to traffic lights (green, orange, red): A green MRA signifies that the respondent repor…	Secondary analysis of RCT	6 months	6 months	Adherence	Chi-square, binomial regression analysis	Yes	In general, the likelihood that participants actually used a relevant module was higher when the MRA was red or orange compared to green. When comparing module use after receiving a red MRA versus an orange MRA for the modules return to work, mood, relationships, PA, smoking, the differences were small, meaning that both colors led to comparable module participation. Participants used modules Fat…
Kim et al.	2018	Korea	A Mobile Game for Patients With Breast Cancer for Chemotherapy Self-Management and Quality-of-Life Improvement: Randomized Controlled Trial.	Mobile game for self-management	Mobile-based	Quality of life + Distress	Game features: Multiplayer, social network, and platform-based features, avatar generation based on patient's medical information, quests and rewards, in-game action (farming, exercise, visiting the pharmacy, hospital or home). Pedagogical features: education for preventing side effects of anticancer drugs, support for the prevention of side effects of anticancer drugs including numbness, hair lo…	Allocated. game users n=36; non-game users n=40 breast cancer patients undergoing chemotherapy. Study completion. game users n=34; non-game users n=38	Engagement	Time spent on the game (minutes/day)	Comparison done only between condition arms	RCT	3 weeks	6 weeks	Quality of life	Independent t tests or Mann-Whitney U-tests	No	The time spent on game playing in the mobile game group was higher than that spent for self-education in the control group.
King-Dowling et al.	2021	USA	Acceptability and feasibility of survivorship care plans and an accompanying mobile health intervention for adolescent and young adult survivors of childhood cancer.	Survivorship Care Plan (SCP) + app vs. SCP only	Mobile-based	Knowledge + self-management	Main feature (messages): One to two messages per day delivered through the app reflected tailored information relevant to the SCP and characteristics of the patients (eg, age, health goal) on topics such as monitoring for late effects, general health and follow-up, social competence. Some messages contained links to relevant online resources or informational videos. Approximately 40% were interac…	Allocation. SCP + app N= 112, SCP only N= 115. Analysis. SCP + app N= 103, SCP only N= 107 with a majority of leukemia survivors (52-59%)	Engagement	SCP engagement (self- reported reads), self-reported and objective engagement in the app (percentage mobile messages read, number of SCP views, and percentage of days active).	Demographics (age, gender, race, ethnicity), smartphone ownership, and current data plan. Medical variables (cancer diagnosis, age at diagnosis, relapse or second cancer diagnosis, and date off treatment, intensity of treatment), aceptability focused on participant satisfaction and perceived benefits, including ease of use, perceived gains of knowledge, health, and quality of life, perceived effi…	RCT	16 weeks	12 months	Acceptability	t-tests, chi-square tests and Spearman's correlation	No	Participants in the app group self-reported reading their SCP more than the SCP only group. Percent messages read and percent active app days were significantly associated with SCP view days in the app. App engagement (particularly percent messages read) was generally positively correlated with app acceptability ratings. Specifically, percent messages read was associated with message acceptabilit…
Lally, Bellavia et al.	2019	USA	Feasibility and acceptance of the CaringGuidance web-based, distress self-management, psychoeducational program initiated within 12 weeks of breast cancer diagnosis.	Distress self‐management, psychoeducational program	Web-based	Distress	Aimed at providing women with coping and problem‐solving strategies, knowledge, and validation to support self‐management and secondary prevention of cancerrelated distress. With or without the assistance of a tailoring tool: tailoring directs users based on their acknowledgment of automatic thoughts. Modules and subparts are headed with potential thoughts and emotions that allow women to identif…	Allocated. intervention plus usual care N = 57, usual care alone n = 43. Follow-up. intervention plus usual care N = 49, usual care alone n = 34 breast cancer patients.	Adherence without justification (dropout)	Dropout rate, participants' time engaged in the program, including use of program modules, videos, and cognitive exercises. Minutes engaged were automatically captured	Demographic variables (not specified), internet-use history, stressful event experiences, health literacy with single-item scales, distresse with the Distress Thermometer and the IOE scale, depressive symptoms with the CES-D, social constraints with the SCS.	RCT	12 weeks	24 weeks	Recruitment and retention	Parametric or nonparametric correlations, depending on normality, for continuous variables, and chisquare tests for categorical variables	No	Total engagement time was not associated with baseline demographic variables but was positively associated with baseline impact of events and perceived partner social constraints. No significant differences were found between participants who did and did not complete the study on baseline psychological measures. No significant differences occurred between CaringGuidance and control participants o…
Lally et al.	2020	USA	Use of an Unguided, Web-Based Distress Self-Management Program After Breast Cancer Diagnosis: Sub-Analysis of CaringGuidance Pilot Study.	Web-Based Distress Self-Management Program	Web-based	Distress	CaringGuidance program components include 5 learning modules divided into 17 topical sections. Resources include 90 video vignettes filmed with 6 breast cancer survivors and 20 self-management “cognitive-behavioral homework” exercises (eg, visualization, cognitive reframing). There are also 13 resource modules consisting of a glossary, links to the program exercises, a library of full-length vide…	N=54. Women with stage 0 to II breast cancer diagnosed within the prior three months	Engagement	They collect users activity information (ex: whether or not an user viewed a video). Usage was defined as frequency, duration, and user program activity. The frequency was defined as the number of logins to CaringGuidance per participant per study month over the 3-month study enrollment.The duration was defined as the total number of minutes logged in each month and over the 3-month study period.…	psychosocial measures of distress (ie, Distress Thermometer, Center for Epidemiologic Studies Depression Scale, and Impact of Events Scale), as well as Social Constraints Scale on spouse/partner and family/friends,	Secondary analysis of RCT	12 weeks	12 weeks	Adherence	Frequencies and correlations for the psychosocial associations	Yes	Attrition. Overall, login attrition was significant across all three study months with the sharpest decline in logins occurring between study months 1 and 2. Session attrition mimicked login attrition, as would be expected, with the most considerable decline in sessions between months 1 and 2 and remaining stable from month 2 to month 3. The mean duration of use declined significantly over the 3 …
Lally, Kupzyk et al.	2019	USA	Effects of social constraints and web-based psychoeducation on cancer-related psychological adjustment early-after breast cancer diagnosis.	Web-based, psychoeducational, self-management program focused on psychological adjustment, including managing social constraints, in the initial post-diagnosis period	Web-based	Distress	Five modules comprising psychoeducation and coping strategies (e;g., problem-solving, cognitive reframing): (1) Are my reaction normal? (psychoeducation on event appraisal), (2) What does this diagnosis mean? (psychoeducation on avoidant thinking and exploring meaning in the experience), (3) Who am I now? (psychoeducation on support, identification of supportive people, introduction to support gr…	100 breast cancer patients randomized and analyzed : N= 43 to control, N=57 to intervention. Nine patients dropped out in the control group and 8 in the intervention group.	Engagement	Time spent on the app	Demographic variables (not specified), social constraints (Social Constraints Scale), distress (Distress Thermometer), Thought processes (Impact of Events Scale), Depressive Symptoms (Center for Epidemiologic Studies – Depression Scale), Optimism (Life Orientation Test-Revised), Coping (Brief-COPE) as well as several one-item scales: perceived coping was assessed with the question, “How would you…	RCT	3 months	3 months	Psychological adjustment (mental health, coping)	Correlations	No	Time engaged in program use was not significantly associated with baseline demographic variables. Significant associations were found between baseline partner social constraints and time subjects engaged in the program as well as baseline Impact of Events and engagement. Women reporting more perceived social constraint from their partner at baseline as well as greater baseline intrusive and avoid…
Low et al.	2020	USA	A Real-Time Mobile Intervention to Reduce Sedentary Behavior Before and After Cancer Surgery: Usability and Feasibility Study.	Mobile intervention for physical activity with smartwatch	Mobile-based	Physical activity	Self-report of symptoms,tailored activity prompt	N= 15 patients scheduled for abdominal cancer surgery	Adherence without justification	Compliance with reporting symptoms, objective activity and heart rate data indicated compliance with wearing the smartwatch as well as walking in response to activity prompts. Daily compliance with wearing the watch was defined as logging at least some activity (more than 0 steps) or heart rate data (more than 0 beats per minute).	Sociodemographic variables (age, gender)	Observational study	Minimum of 6 weeks	Minimum of 6 weeks	Sedentary behavior	Correlations and group comparisons (not specified)	No	Participant age and gender were not significantly related to smartwatch wearing compliance. Older age was significantly correlated with higher symptom rating compliance.
Lozano-Lozano, Melguizo-Rodrí­guez et al.	2019	Spain	Association Between the Use of a Mobile Health Strategy App and Biological Changes in Breast Cancer Survivors: Prospective Pre-Post Study	Mobile app	Mobile-based	Nutrition and physical activity	Aimed to both motivate and sensitize breast cancer survivors to adhere to fully personalized physical exercise programs and nutritional plans, in compliance with the international guidelines for cancer survivors. On first use, the users of the app recorded their personal and anthropometric data such as weight, height, age, and type of cancer. They were then asked to record what they ate (every it…	N= 73 breast cancer patients	Engagement	App usage (not specified)	Age, illness stage, surgery type, hormonal therapy, quality of usage (uMARS)	Observational study	2 months	2 months	Inflammation biomarkers	Correlations	no	mHealth usage was associated with age, satisfaction and quality of usage of the mHealth app.
Lynch et al.	2017	USA	Evaluation of a web-based weight loss intervention in overweight cancer survivors aged 50 years and younger.	a commercially available, Internet-based weight loss intervention called Lean Eating by Precision Nutrition Coaching	Web-based	Nutrition and physical activity	a 1-year weight loss and healthy eating intervention for adults in the general population, administered via an online website and focuses on achieving weight loss through the combined efforts of 3 main components, derived from determinants of social cognitive theory, specifically meant to improve participant self-efficacy, self-regulation, outcome expectancy and social support + Exercise componen…	N = 46 Participants were patients from the Abramson Cancer Center of the Hospital of the University of Pennsylvania. Localisation = testis (men 16) and breast (women 30) ; BMI > 25	Adherence without justification	Participation rates were determined by the proportion of screened eligible subjects that agreed to the intervention. Retention rates were determined by the proportion of participants who did attend the 6- or 12-month study visits divided by total enrolled. Dropout rates were determined by the proportion of participants who did not attend the 6- or 12-month study visit divided by the total enrolle…	Type of module	Observational study	12 months	12 months	Weight	conducted both a completer's analysis (to compare clinical changes in anthropometric outcomes within participants who completed both the baseline and 6- or 12-month visits) and an intention-to-treat analysis for each outcome (assuming a value of zero for adherence and zero for weight change for those participants who were lost-to-follow-up or exited the study prior to a study visit) 44. Changes i…	no	The average self-report adherence rate for each intervention component at 12 months for all study participants was similar and not significantly different, suggesting participants were not more inclined to complete one weight loss component over another.
Manne et al.	2016	USA	Acceptability and pilot efficacy trial of a web-based breast reconstruction decision support aid for women considering mastectomy.	Web based intervention helping women in reconstruction decision post mastectomy	Web-based	Knowledge + Decisional conflict + Distress	The BRAID is a menu-driven program organized into 10 modules (intro, BC reconstruction, implants, abdominal tissue, back tissue, no reconstruction, Nipple and areaola reconsruction, Women-s stories, Values and attitudes, questions to Ask). BRAID is self-paced and expected to take approximately 74 min to complete. Modules are voice narrated and include a variety of graphics (e.g., illustrations of…	n=55 female breast cancer patients	Adherence without justification (dropout)	Acceptability was measured as study enrollment (acceptance rates), study retention (completion of follow-up measures), intervention utilization, and intervention evaluation. Intervention utilization was measured in the follow-up survey by asking whether the participant ogged into the website, whether they showed or discussed the information to family or friends, and whether they showed or discuss…	demographic and medical variables + Knowledge, satisfastion and decisionnal conflit about breast reconstruction + reason to have or not have breast reconstruction + Anxiety (STAI 21)	RCT	74 minutes	2 weeks	Recruitment, retention, evaluation and use	primary analyses = mixed linear models, with time point as an indicator variable (equal to 0 for baseline and equal to 1 at follow-up). analyses of changes = stratified analyses by treatment arm, with time point as the single predictor in the model. analyses for the treatment effect = an indicator variable for treatment arm (equal to 0 for pamphlet and equal to 1 for BRAID) was added along with a…	no	Results indicated that use of the intervention materials was higher among BRAID participants in comparison with pamphlet participants. The difference in follow-up completion rates between intervention arms was statistically significant.
Mihuta et al.	2018	Australia	The implementation of web-based cognitive rehabilitation in adult cancer survivors: examining participant engagement, attrition and treatment fidelity.	4 week cognitive rehabilitation program (4 online module)	Web-based	Cognitive functioning	eReCog is an online lesson class, each module has a fixed number of pages and patients progress through consecutively until reaching the end of the module. Each module contains interctive pages and discussion questions. Participants are not required to type in a response, but the module instructions encourage them to respond.	N=60 cancer survivors (excluding NCS) who had completed treatment since 6 months prior intervention, pilot cancer group n=12, pilot non cancer group n=16, RCT cancer groupe n=32. Majority of breast cancer survivors (50-97%)	Engagement	Module engagement was calculated for each module based on the number of responses typed in by each participant. Participant responses were analysed by the researchers to ensure the quality of their responses whereby arbitrary text responses such as non-words or blank responses received zero points for that activity. A total engagement score was calculated by combining the four modules for a maxim…	WebNeuro online test battery (as a self reported measure of prospective memory called IADL (instrumental activities of daily living), PCI (perceived cognitive impairment) and EF (executive functionning)	Observational study (results from a RCT and a pilot study)	21 days	Variable (15 weeks)	Adherence	Analyses of variance (ANOVAs) and post hoc comparisons were conducted to compare group statistics on engagement variables, module activities and facilitator interaction. ANOVA and χ 2 tests were used for completer analyses to compare groups on baseline characteristics. Independent group t tests were used to compare the two cancer groups on baseline medical characteristics related to their cancer …	Yes	The mean time from completion of module 1 to the completion of module 4 was not significant between groups. There was a significant group difference on total engagement scores where the pilot non-cancer group participated in the modules significantly less than the cancer groups. A significant group difference on participation in overall discussion activities was found, where the pilot non-cancer …
Mikolasek et al.	2018	Switzerland	Adherence to a Mindfulness and Relaxation Self-Care App for Cancer Patients: Mixed-Methods Feasibility Study.	Mindfulness and relaxation app for cancer patients	Mobile-based	Distress	The mindfulness and relaxation app comprised 2 main features: (1) mindfulness and relaxation exercises guided by audio instructions and (2) a notification feature which reminded the patient to practice daily. The first feature of the app contained 3 exercises and was the main component of the app. The exercises were mindfulness meditation, guided imagery, and progressive muscle relaxation audio f…	100 cancer patients (any cancer diagnosis). Majority of breast cancer patients (39%).	Adherence without justification	We considered an exercise as completed if the patient used the exercise for at least 10 min (out of 15 min). As a second indicator, we report the number of intervention dropouts versus number of continuous app users per week. Intervention dropouts were defined as enrolled patients who never completed an exercise or did not complete an exercise during 4 consecutive weeks after initial practice. A …	self-reported measures (eg, distress thermometer, FACT-G quality of life, HADS anxiety, depressive symptoms, NEO 5FI openness to experience, resistance to change) at baseline. For adoption authors report the number of completed app exercises per week. They considered an exercise as completed if the patient used the exercise for at least 10 min (out of 15 min). As a second indicator, they report t…	Observational study	10 weeks	10 weeks	Adherence	For the prediction of adherence, they used Kaplan-Meier analyses with log-rank tests and a Cox proportional hazards regression.	Yes	Log-rank tests indicated 4 significant predictors for continuous app users, namely gender (at week 10 62% females versus 31% males), high openness to experience, high resistance to change, and higher depression scores. However, the multivariate analysis indicated solely gender as an independent factor for continuous app use, with a higher chance for attrition in male cancer patients. The 3 other …
Murphy et al.	2021	USA	Consider the Source: Examining Attrition Rates, Response Rates, and Preliminary Effects of eHealth Mindfulness Messages and Delivery Framing in a Randomized Trial with Young Adult Cancer Survivors.	e-health framed messages inspired by MBSR, one message per week during 8 weeks	Other (text messages)	Distress	As a part of the in-person MBSR parent study, participants were randomized to participate in an 8-week MBSR intervention or a waitlist control group. It is an 8 weeks intervention where participants received instructor messages or pair messages ("Here is your weekly mindful message from your mindfulness teacher" or "Here is your weekly mindful message from another young adult with cancer"). Examp…	N=62 Participants were recruited from a large, Midwestern National Cancer Institute (NCI)-designated comprehensive cancer center from June 2014 to June 2016. between the ages of 18–39 years (mean = 33 yo) and 80% female - N= 22 control groupe, N=24 instructor message and N=16 pair messages. Majority of breast cancer (44%)	Adherence without justification	Drop out + Answer by text	At baseline, weeks 8, and 16 patients completed self-reported outcome measures. Mindfulness was measured using the Mindful Attention and Awareness Scale, a measure of mindful attention that has been validated in a cancer population. The Perceived Stress Scale was used to examine the degree to which participants appraised events in their life as stressful. Patient-reported outcomes measurement inf…	RCT	8 weeks	8 weeks	Adherence	Multivariate analyses were used to test for potential group difference between conditions at baseline. Intervention effects are tested on each outcome variable from post-MBSR to post-messaging using repeated measures models in a mixed format	yes	Although both participants that left the study were in the instructor-framed group, no significant differences in attrition across groups was observed. Similarly, there were no differences between intervention groups in the number of responses to eHealth messages to confirm receipt.
Petrocchi et al.	2021	Switzerland	A Breast Cancer Smartphone App to Navigate the Breast Cancer Journey: Mixed Methods Study.	Smartphone app to help navigate patients' care pathway	Mobile-based	Empowerment/Navigating the cancer journey	News banner on their healthcare center, links to reliable breast cancer websites, contacts section, appointment calendar, documents storage, notepad.	N= 20 breast cancer patients	Intention	One-item scale measuring the intention to use the app	Sociodemographic variables (age, educational level), usage habits and usability of the app with the Mobile App Rating Scale (MARS), user experience with a scale developped ad-hoc for this study, empowerment with 9 items selected from the Empowerment scale.	Observational study	Variable (1 month)	Variable (1 month)	Usability	Correlation matrix featuring intention to use the app	No	Intention to use the app was correlated with higher interest of use, better perception of the appropriateness of the content, higher appreciation of the app design, higher will to recommend the app, higher empowerment at the end of the intervention.
Psihogios et al.	2021	USA	Contextual Predictors of Engagement in a Tailored mHealth Intervention for Adolescent and Young Adult Cancer Survivors.	App	Mobile-based	Physical activity + nutrition + smoking + relationships	mobile app intervention designed for AYA who survived pediatric cancer (AYA STEPS). AYA STEPS delivered tailored, two-way mobile messages and contained other features designed to promote disease self-management such as a survivorship care plan (SCP). Briefly, AYA STEPS is a multifunctional disease self-management app that stores an electronic SCP (i.e., a personalized document that contains infor…	224 who survived pediatric cancer were randomized to receive the intervention (AYA STEPS app; n = 110) or to control group (SCP only; n = 114). This paper focuses only on the intervention group who received the AYA STEPS app. Majority of leukemia (52%).	Engagement	Engagement with the intervention was measured as percentage of active days in the app (we divided the number of active days from the total number of possible app days (113) and multiplied by 100), percentage of mobile messages read (we divided the number of mobile messages read by the total number of messages sent and multiplied by 100), and whether or not the participant viewed the SCP within th…	Participants reported on demographic factors including their age, sex, race, and ethnicity. Cancer type (categorized as leukemia/lymphoma, brain tumor, or solid tumor) and years since completing cancer treatment. Goal Attainment Measure developed for this study in which they rated their level of motivation to make changes on the goal and their degree of familiarity with the resources needed to ac…	Secondary analysis of RCT	16 weeks	32 weeks	Adherence	Nine regressions were conducted to examine the multivariate associations between (a) demographic/disease population-level factors, (b) psychosocial populationlevel factors, or (c) setting characteristics, on each of the three engagement outcomes. Each of these predictor groups was evaluated independently to examine which category accounted for the most variance in app engagement. Linear regressio…	Yes	The three continuous engagement outcomes were significantly correlated: SCP views significantly correlated with percent messages read and percent of active app days; percent messages read significantly correlated with percent active app days. Demographics. The three demographic/disease-based regression models were non-significant for percentage of days active in the app, percentage of mobile mess…
Ruland et al.	2013	Norway	Evaluation of different features of an eHealth application for personalized illness management support: cancer patients' use and appraisal of usefulness	App	Web-based	Symptoms	WebChoice is an interactive eHealth application that includes features associated with what is called Health 2.0 or Medicine 2.0, referring to information that is personalized and interactively tailored to patients’ specific needs, and that patients can share knowledge and experience to better manage their own care. Contained the following sections: Assessment Component, A Self-management Compone…	103 patient (56 breast cancer and 47 prostate cancer)	Engagement	n our usage analysis of WebChoice, use was measured by “visits” to different sections of the system and the “duration” of these visits. A “visit” indicates simply that a user has entered this particular section and does not correspond to the user’s actions in this section.Intensity of use is indicated by the time spent in a section of the system during a visit, i.e. “duration”.	Cancer type and date of diagnosis	Secondary analysis of RCT	12 months	12 months	Adherence	Data were analyzed using descriptive statistics and t-tests to investigate use differences between breast and prostate cancer patients and stages of illness.	yes	There was only one statistically significant difference on diary notes. There was a trend suggesting that the length of illness or stage of disease may make a difference. For example, besides writing considerably more notes in the Diary, patients diagnosed for more than one year at study inclusion also sent more messages to the Nurse and visited the Assessments section more often than the more re…
Schover et al.	2012	USA	A randomized trial of internet-based versus traditional sexual counseling for couples after localized prostate cancer treatment.	Program CAREss: Counseling About Regaining Erections and Sexual Satisfaction. internet-based intervention vs face to face	Web-based	Sexuality	The FF and WEB formats of CAREss included the same content and cognitive-behavioral homework. CAREss included exercises to increase expression of affection, improve sexual communication, increase comfort in initiating sexual activity, and facilitate resuming sex without performance anxiety (using a sensate focus framework). Suggestions were provided to treat postmenopausal vaginal atrophy or cope…	Couples were eligible if the male partner was heterosexual, aged 18 or older, and had been treated for localized prostate cancer with either definitive surgery or radiotherapy, between 3 months and 7 years previously. FF (N=20) and WEB1 groups (N=22) and 71 entered the WEB2 additional group	Adherence without justification	in the WEB group: number of visits to the website, and percent completion of the intervention. + dropout	Primary outcome measures were the total score on the International Index of Erectile Function (IIEF),30 a 15-item assessment of sexual function and satisfaction for men, and the total score on the FSFI (Female Sexual Function Inventory)31 a similar questionnaire for women. The BSI-1833 assessed current distress and an abbreviated form of the Dyadic Adjustment Scale (A-DAS) 37 measured relationshi…	RCT	12 weeks	15 months	Sexual functioning		no	A chi-square test indicated there were no statistically significant differences between the intervention groups in drop-out rate. Univariate logistic regression analyses indicated two significant associations with dropping out. Drop-outs were less likely if men had more positive baseline scores on the A-DAS (higher relationship satisfaction). If the woman had a post-graduate degree, the couple wa…
Schover et al.	2013	USA	Efficacy trial of an Internet-based intervention for cancer-related female sexual dysfunction.	Tendrils web site	Web-based	Sexuality	web site included text, graphics, animations, and multicultural photographs and clipart. Instructions suggested an order for using the site, but women could navigate from the home page to sections describing the sexual and fertility consequences of their type of cancer and treatment; genital anatomy, including an interactive, vulvar self-portrait with pain and pleasure mapping; sex after menopaus…	58 women were one to seven years post-diagnosis of localized breast or gynecological cancer, and off active treatment other than hormonal therapy. 80% of breast cancer patients.	Adherence without justification (dropout)	drop out + Web site usage was electronically recorded, excluding time spent completing questionnaires. For each participant, total minutes of usage were calculated during the 12-week treatment period	Female Sexual Function Index (FSFI) was the primary outcome measure. the Menopausal Sexual Interest Questionnaire measuring desire, responsiveness (pleasure and orgasm), and satisfaction The BSI-18 assessed emotional distress with a Global Severity Index (GSI) he Quality of Life in Adult Cancer Survivors (QLACS) scale. Statisfaction. Sociodemographic and clinical variables : . age, cancer site (b…	RCT	12 weeks	9 months	Sexual functioning	To determine whether dropping out (defined as the last point at which a patient was missing data for all four questionnaires) was associated with specific participant characteristics, a discrete survival time model was conducted with terms for treatment group, each baseline questionnaire score, age, cancer site (breast vs. gynecologic), education (≥ 4-year college degree vs. < college), and time …	no	The only significant factor was that younger women were more likely to drop out. baseline BSI-18 was not predictive of dropping out. Usage across the entire study was very similar between groups. However, between post-treatment and 6-month follow-up, the self-help group spent significantly more minutes on the web site.
Schrijvers et al.	2013	Belgium	How do patients between the age of 65 and 75 use a web-based decision aid for treatment choice in localized prostate cancer?	Decision aid website	Web-based	Decision conflict + knowledge	The website consists of six informative sections, each with several subsections: explanation on the prostate, prostate cancer, screening tests, treatments of prostate cancer, choosing treatment, links to cancer-related organizations, contact information... The decision aid contains several technology features. First, patients’ testimonials clarify patients’ perspective of treatment options. Secon…	74 patients between the age of 65 and 75 years who have been newly diagnosed with localized prostate cancer	Engagement	Time spent on each page, on each section, and on the entire web-based DA. Additionally, we examined the frequency of access for each page and section and the use of technology elements such as patient statements, comparative tables, scientific information, the values clarification tool, and the glossary	Age and level of education	Observational study	NS	NS	Adherence	After a global analysis of the web-logs we explored the use of the technology features included in the web-based DA. A Kruskal–Wallis test and a Mann–Whitney U test were used to look for significant differences between levels of education and between two age groups (65 to 70 and 71 to 75), respectively.	Yes	Patients above 70 years viewed several pages significantly more in comparison with participants between 65 and 70 years. Results did not show a significant difference in the number of accessed pages based on educational level. According to age we noted that patients older than 70 years spent significantly more time on several web-pages than participants younger than 70 years, such as active surve…
Short et al.	2017	Australia	How do different delivery schedules of tailored web-based physical activity advice for breast cancer survivors influence intervention use and efficacy?	website - computer-tailored physicalactivity modules	Web-based	Physical activity	The principle objective of the interventions was to promote increases in moderate-vigorous aerobic physical activity and resistance-training activity by influencing key determinants of behaviour change. (e.g., information on physical activity for cancer survivors, feedback on physical activity behaviour, information on the benefits of physical activity, advice on how to engage in activity safely,…	Breast cancer survivors who were over 18 years of age, had finished active cancer treatment. T0 - N = 492 ; T3 - N = 53	Adherence without justification	Website usage For each participant, the number of times the website was visited and the total time spent on the website (in minutes) from baseline to the 3-month follow-up was assessed using Google Analytics. The number of intervention modules viewed and action plans completed was also passively collected using inbuilt website tracking tools. ‘Intended usage’ was defined in each group as the comp…	Website acceptability Perceptions of website acceptability were assessed using nine items based on previous research. Website usability Website usability was assessed using the 10-item System Usability Scale , which is a reliable and widely used tool for assessing users’ subjective ratings of a product’s usability. Example items include ‘I think I would like to use this website frequently’. Two p…	RCT	12 weeks	6 months	Adherence	Difference in drop-out between groups was explored using chi-square analyses. Difference in drop-out based on participant characteristics were assessed using anova for continuous variables and chi-square tests for categorical variables	yes	At both follow-up time-points, drop-out was higher among those with lower levels of resistance-training at baseline. There were no other significant differences between those that were retained in the study and those that were lost to follow-up. There was no evidence of differences between completers and non-completers.
Sivell et al.	2012	UK	Increasing readiness to decide and strengthening behavioral intentions: evaluating the impact of a web-based patient decision aid for breast cancer treatment options (BresDex: www.bresdex.com).	Decision aid	Web-based	Knowledge + decisional conflict + Surgery intentions and choices	BresDex is an online, interactive decision aid designed to support the surgical decision-making of women diagnosed with early breast cancer. Topics: An extended version of the Theory of Planned Behavior (TPB) : attitudes towards the behavior, subjective norm (how significant others expect one to behave), perceived behavioral control (in the present case, how easy or difficult it is to make the de…	54 women newly diagnosed with early breast cancer and eligible for a choice of surgical procedures as their primary therapeutic treatment.	Engagement	Website log-files (web-logs). Web-logs provided data on the components of BresDex accessed by users, the length of time spent on BresDex overall, and the length of time spent on each	Demographic information (date of birth, the highest level of education they had attained, and the date on which they were told they had breast cancer). Deliberation process. A new scale (DelibeRATE) was used to assess the extent to which participants were thinking about their decision. Surgery intentions. Two items directly assessed participants’ intentions to choose to have BCS and mastectomy. S…	Observational study	NS	NS	Knowledge and readiness to decide	Correlations between the web-log data and knowledge scores, DelibeRATE scores and surgery intentions (including changes in scores) were calculated using Pearson’s correlation coefficient, at a significance level of p = 0.05.	no	There were no significant correlations between knowledge scores and time spent on BresDex. Significant negative correlations were observed between pre-BresDex DelibeRATE scores and (a) total time spent on BresDex, (b) time spent on the Anticipated Regret component, (c) time spent on the Subjective Norms component, (d) time spent on the Perceived Behavioral Control component, and (e) time spent on…
van den Berg et al.	2013	Netherlands	Usage of a generic web-based self-management intervention for breast cancer survivors: substudy analysis of the BREATH trial.	The BREATH intervention was developed within the eHealth application myTherapy (IPPZ),	Web-based	Distress	The unguided fully automated Web-based self-management intervention BREATH is based on cognitive behavior therapy (CBT) and aims to foster emotional adjustment after completion of primary curative breast cancer treatment. The intervention has a fixed structure with each phase covering 4 weeks. Intervention ingredients (104 in total) include Information (26 scripts), Assignment (48 tasks), Assessm…	70 - All participants were treated with surgery and adjuvant therapy for breast cancer	Adherence without justification	The amount of use of the BREATH intervention was measured with the usage statistics of frequency, duration, and activity. Frequency was operationalized as the number of logins per patient during the 4-month period of the intervention. A login was defined as every time a patient signed in to the website for a minimum of 1 minute because no seconds were recorded concerning the logout time. Two type…	sociodemographic characteristics (eg, age, marital status, children, education, employment status), medical characteristics (eg, type of adjuvant therapy, use of hormonal therapy), and psychological questionnaires - Hospital Anxiety and Depression Scales (HADS)	Secondary analysis of RCT	4 months	4 months	Adherence	To assess differences between user groups, t tests, Pearson’s chi-square tests, and Fisher exact tests were conducted.	Yes	On baseline distress, sociodemographic, and medical characteristics, no significant differences were found between nonusers versus users, and low users versus high users. High correlations found between frequency, total duration, and activity in the present study suggest that these three usage statistics measure a similar construct of continuous usage and are therefore interchangeable in analyses…
Webb et al.	2019	UK	A mixed methods process evaluation of a print-based intervention supported by internet tools to improve physical activity in UK cancer survivors.	Print-based intervention supported by internet tools	Web-based	Physical activity	Move More Pack low-cost multicomponent intervention, including a series of printed resources, Internet tools and newsletters	207 participants with mixed tumour sites, cancer stages and levels of physical activity in the waiting list RCT. Majority of breast cancer (42%)	Engagement	their use of each intervention component , assessed using a 4-point Likert scale of often, sometimes, rarely, and never. The Likert-scale questionnaire responses pertaining to intervention use were converted to numerical values with composite scores calculated for use of the intervention's print and Internet components and newletters.	Physical activity data were collected using the Godin Leisure-Time Exercise Questionnaire (GLTEQ).age, gender, tumour site and cancer status	Secondary analysis of RCT	12 weeks	12 weeks	Adherence	The participant demographics of age and gender were each assessed for their relationship with intervention use using simple linear regression. Tumour site and cancer status were each assessed for their relationship with intervention use using a one-way analysis of variance (ANOVA).	Yes	Regression analysis showed that women were more likely to make use of the printed intervention components, but gender did not predict use of the Internet tools. Age, tumour site and cancer status were not associated with intervention use.
Yanez et al.	2020	USA	Brief culturally informed smartphone interventions decrease breast cancer symptom burden among Latina breast cancer survivors.	2 smartphone application called My Guide and My Health	Mobile-based	Symptoms and quality of life	The My Guide intervention - The content focused on efficacy for coping with late effects of cancer treatments, adherence to endocrine therapies, psychosocial adaptation during cancer survivorship, stress management, cancer-related knowledge, and optimizing social support. The My Health - content focused on recommendations for nutrition, physical activity, prevention of chronic illnesses, and othe…	73 Women with stage 0 to III breast cancer- Participants were randomized 1:1 to use the My Guide application (n=40; 37) or the My Health attention-control application (n = 40;36)	Engagement	Average time using the applications each week (minutes)	Participants self-reported their age, Latina ancestry, country of origin, language preference, highest educational attainment, annual household income, employment status, and marital status. Participants also self-reported their cancer-specific characteristics including their stage of disease and type of treatment(s) received (eg, chemotherapy and radiation therapy). Breast cancer symptom burden …	RCT	6 weeks	8 weeks	Retention, satisfaction and quality of life	t-test, chi-squ	No	Average time using the applications each week did not differ between the My Guide and My Health conditions and exceeded 1 hour per week across both conditions. The proportion of participants who met the threshold of using their assigned application for at least 90 minutes per week did not differ between the My Guide and My Health conditions.
Zachariae et al.	2018	Denmark	Internet-Delivered Cognitive-Behavioral Therapy for Insomnia in Breast Cancer Survivors: A Randomized Controlled Trial.	SHUTi, a fully automated interactive iCBT-I based on well-established face-to-face CBT-I	Web-based	Sleep	The program consists of six successively delivered cores: introduction and treatment rationale (Core 1), sleep restriction and stimulus control (Core 2 and 3), cognitive restructuring (Core 4), sleep hygiene (Core 5), and relapse prevention (Core 6). Each core takes 45 to 60 minutes to complete, with new cores becoming available one week after the completion of the previous core. Participants rec…	A total of 255 Danish women breast cancer survivors experiencing clinically significant sleep disturbances were randomly allocated to iCBT-I (n = 133; 103;101) or waitlist control (n = 122;100;97).	Adherence without justification	Dropout (Study dropouts were defined as participants failing to complete questionnaires at postintervention and follow-up ) + Intervention adherence was quantified as the number of SHUTi cores (1 to 6) completed	sociodemographic and medical data: age at surgery and cancer and treatment characteristics, health behaviors, work status and type, insomnia duration, sleep medication use, and chronotype. Motivation and expectancy. Primary sleep-related outcomes included insomnia severity (Insomnia Severity Index (ISI) and sleep quality (Pittsburgh Sleep Quality Index (PSQI) + sleep diary. The secondary outcome …	RCT	9 weeks	15 weeks	Sleep quality	Baseline differences between nonparticipants and participants and between the intervention and control groups were explored with t tests or Khi2 tests.	No	Dropouts and participants who completed postintervention assessments did not differ on any background or outcome variables at baseline. Motivation and expectancy scores at baseline did not predict the number of completed cores.
Zhou et al.	2020	USA	Internet-delivered insomnia intervention improves sleep and quality of life for adolescent and young adult cancer survivors.	It is a fully automated program designed to not require external support once a participant has started treatment and includes a variety of interactive features, including personalized goal setting, graphical feedback based on insomnia symptom severity, patient vignettes, and video-based expert explanations.	Web-based	Sleep	Standard SHUTi is comprised of six intervention sessions. SHUTi content is based on fundamental CBT-I intervention strategies including sleep restriction, stimulus control, cognitive therapy, sleep hygiene, and relapse prevention to treat the underlying factors perpetuating the insomnia. Notable adaptations to the content of standard SHUTi program included: (a) psychoeducation regarding the preva…	A total of 22 AYA cancer survivors enrolled (14 - 25) meet diagnostic criteria for insomnia disorder and (f) have a total insomnia severity index (ISI)36 score ≥11. Majority of leukemia patients (55%).	Adherence without justification	Intervention adherence: SHUTi-AYA automatically collected data on the number of intervention scores that each participant completed during the course of the trial.	Demographics and medical history. insomnia (ISI), Pediatric daytime sleepiness scale (PDSS), Pediatric quality-of-life inventory (PedsQL), Pediatric quality-of-life inventory multidimensional fatigue scale (PedsQL multidimensional fatigue scale, Sleep diaries	Observational study	Variable 6 to 8 weeks	16 weeks	Sleep quality	Pearson correlation coefficients were calculated for the relationship between time since diagnosis and baseline and follow up ISI and intervention completion.	No	Time since diagnosis and time since treatment were not significantly associated with the number of sessions completed.
Zhu et al.	2020	China	Mobile Breast Cancer e-Support Program for Chinese Women With Breast Cancer Undergoing Chemotherapy (Part 3): Secondary Data Analysis.	app-based interactive program called Breast Cancer e-Support (BCS)	Mobile-based	Self-efficacy	The BCS program has four modules: Learning Forum, Discussion Forum, Ask-the-Expert Forum, and Your Story Forum. The Learning Forum offers evidence-based knowledge of breast cancer and management strategies for related symptoms. The Discussion Forum provides an anonymous interaction platform for women to communicate with peers and health care professionals. A seasoned health care professional mode…	57 women with breast cancer	Engagement	The usage data of the BCS program were measured as usage duration and login frequency; data from each forum and the entire BCS program were recorded for each individual for 12 weeks. Usage duration was defined as the time, in minutes, between login and logout for each forum and the entire BCS program. The operational definition of login frequency was the number of times that each woman logged int…	demographic characteristics including age; marital status; education; employment; family income; BMI; and medical characteristics such as cancer stage, types of surgery, comorbidity, complications, and cycles of chemotherapy. Medical records were used to confirm the medical variables	Secondary analysis of RCT	12 weeks	6 months	Adherence	The mean (SD), medium (IQR), and maximum values were used to describe usage duration and login frequency. As the usage data were highly skewed, a general linear model was used to calculate the associations between usage data and demographic and medical characteristics.	Yes	Age, education, family monthly income, and employment were associated with BCS usage duration and/or login frequency. Age was positively associated with the usage duration of the entire BCS program and the Learning Forum. Education level was found to be positively associated with the usage duration of the entire BCS program and the Discussion Forum as well as the login frequency of the Learning F…
Zhu et al.	2018	China	Mobile Breast Cancer e-Support Program for Chinese Women With Breast Cancer Undergoing Chemotherapy (Part 2): Multicenter Randomized Controlled Trial.	app-based interactive program called Breast Cancer e-Support (BCS)	Mobile-based	Self-efficacy	The BCS program included 4 components: (1) a Learning forum; (2) a Discussion forum; (3) an Ask-the-Expert forum; and (4) a Personal Stories forum. Learning forum provided knowledge related to breast cancer and symptom management strategies to address the women’s direct mastery experiences. All knowledge was evidence-based and validated by multidisciplinary Chinese oncology professionals. The Dis…	114 women with breast cancer, who were commencing chemotherapy and were able to access internet through a mobile phone. Women were randomized either to the intervention group (n=57) receiving breast cancer e-support plus care as usual or the control group (n=57) receiving care as usual alone.	Engagement	Twelve weeks’usage data, including log-in frequency and usage duration of the whole BCS program, were tracked in the app’s statistics module of background thread on individual basis. Log-in frequency was recorded as the number of times a participant logged into the app during 12 weeks. The total usage duration was recorded as the sum of all time in minutes between logging in and logging out. If w…	The primary outcome = Self-efficacy with the Chinese version of the Stanford Inventory of Cancer Patient Adjustment (SICPA). Secondary outcomes = the women’s social support (the Chinese version of the Multidimensional Scale of Perceived Social Support (MSPSS)), symptom distress (the Chinese version of the MD Anderson Symptom Inventory), QoL (Chinese version of the Functional Assessment of Cancer …	RCT	12 weeks	6 months	Self-efficacy	With the caveat that only for women in the intervention group, the mean (SD), median, interquartile range (IQR), and maximum were used to describe log-in frequency and usage duration of the BCS program. Due to the highly skewed nature of the BCS usage data, Spearman rank-order correlation was calculated between the women’s BCS usage data and unadjusted outcome variables at three time points.	no	At T0, self-efficacy and QoL showed a positive correlation with the BCS usage duration, whereas symptom severity was inversely related to the women’s BCS usage duration. At T1, self-efficacy, social support, and QoL were positively related to the BCS usage duration.
